# Supplementary material for: A new species and a new combination in Phaeostemma (Apocynaceae, Asclepiadoideae, Gonolobinae)
Source: PhytoKeys. 2014 Jan 16;(33):41–50. doi: 10.3897/phytokeys.33.6453 (PMC3921558; doi:10.3897/phytokeys.33.6453)
Supplement: XML Treatment for Phaeostemma fucata [file phytokeys.33.6453-treatment1.xml]

<!DOCTYPE tp:taxon-treatment
  PUBLIC "-//TaxonX//DTD Taxonomic Treatment Publishing DTD v0 20100105//EN" "tax-treatment-NSO.dtd">
<tp:taxon-treatment xmlns:tp="http://www.plazi.org/taxpub"><tp:treatment-meta><mixed-citation publication-type="journal"><person-group><name><surname>Morillo</surname><given-names>Gilberto</given-names></name><name><surname>Krings</surname><given-names>Alexander</given-names></name></person-group><article-title>A new species and a new combination in <italic>Phaeostemma</italic> (Apocynaceae, Asclepiadoideae, Gonolobinae)</article-title><source>PhytoKeys</source><day>16</day><month>1</month><year>2014</year><volume>2014</volume><issue>33</issue><fpage>41</fpage><lpage>50</lpage><pub-id pub-id-type="doi">10.3897/phytokeys.33.6453</pub-id></mixed-citation></tp:treatment-meta><tp:nomenclature><tp:taxon-name>
                            <tp:taxon-name-part taxon-name-part-type="genus">Phaeostemma</tp:taxon-name-part>
                            <tp:taxon-name-part taxon-name-part-type="species">fucata</tp:taxon-name-part>
                        <object-id xmlns:xlink="http://www.w3.org/1999/xlink" xlink:type="simple">urn:lsid:ipni.org:names:77135536-1</object-id>
								<object-id xmlns:xlink="http://www.w3.org/1999/xlink" xlink:type="simple">http://species-id.net/wiki/Phaeostemma_fucata</object-id>
								</tp:taxon-name><tp:taxon-authority>(Woodson) Morillo &amp; Krings</tp:taxon-authority><tp:taxon-status xmlns:xlink="http://www.w3.org/1999/xlink" xlink:type="simple">comb. nov.</tp:taxon-status><xref ref-type="fig" rid="F1">Figure 1</xref><tp:nomenclature-citation-list><tp:nomenclature-citation><tp:taxon-name>Matelea fucata</tp:taxon-name><comment>Woodson, Fieldiana, Bot. ser. 28(3): 510. 1953.</comment></tp:nomenclature-citation></tp:nomenclature-citation-list></tp:nomenclature><tp:treatment-sec sec-type="Type"><title>Type.</title><p>VENEZUELA. Bolivar, Ptari-tepui, densely forested slopes overlying sandstone, alt. 1800 m, 8 Nov 1944, <italic>J. Steyermark 59963</italic> (Holotype: MO!; Isotypes: F!, NY!, VEN!).</p><!--PageBreak--><!--PageBreak--></tp:treatment-sec><tp:treatment-sec><!--Section generated to contain objects referenced in tp:taxon-treatment.--><fig id="F1" position="float" orientation="portrait"><label>Figure 1.</label><caption><p>Flower of <italic><tp:taxon-name>Phaeostemma fucata</tp:taxon-name></italic> (from <italic>Steyermark 59963</italic>, MO).</p></caption><graphic xmlns:xlink="http://www.w3.org/1999/xlink" xlink:href="PhytoKeys-033-041-g001.jpg" position="float" orientation="portrait" xlink:type="simple"/></fig></tp:treatment-sec></tp:taxon-treatment>
