# Supplementary material for: A new species and a new combination in Phaeostemma (Apocynaceae, Asclepiadoideae, Gonolobinae)
Source: PhytoKeys. 2014 Jan 16;(33):41–50. doi: 10.3897/phytokeys.33.6453 (PMC3921558; doi:10.3897/phytokeys.33.6453)
Supplement: XML Treatment for Phaeostemma surinamensis [file phytokeys.33.6453-treatment2.xml]

<!DOCTYPE tp:taxon-treatment
  PUBLIC "-//TaxonX//DTD Taxonomic Treatment Publishing DTD v0 20100105//EN" "tax-treatment-NSO.dtd">
<tp:taxon-treatment xmlns:tp="http://www.plazi.org/taxpub"><tp:treatment-meta><mixed-citation publication-type="journal"><person-group><name><surname>Morillo</surname><given-names>Gilberto</given-names></name><name><surname>Krings</surname><given-names>Alexander</given-names></name></person-group><article-title>A new species and a new combination in <italic>Phaeostemma</italic> (Apocynaceae, Asclepiadoideae, Gonolobinae)</article-title><source>PhytoKeys</source><day>16</day><month>1</month><year>2014</year><volume>2014</volume><issue>33</issue><fpage>41</fpage><lpage>50</lpage><pub-id pub-id-type="doi">10.3897/phytokeys.33.6453</pub-id></mixed-citation></tp:treatment-meta><tp:nomenclature><tp:taxon-name>
                            <tp:taxon-name-part taxon-name-part-type="genus">Phaeostemma</tp:taxon-name-part>
                            <tp:taxon-name-part taxon-name-part-type="species">surinamensis</tp:taxon-name-part>
                        <object-id xmlns:xlink="http://www.w3.org/1999/xlink" xlink:type="simple">urn:lsid:ipni.org:names:77135538-1</object-id>
								<object-id xmlns:xlink="http://www.w3.org/1999/xlink" xlink:type="simple">http://species-id.net/wiki/Phaeostemma_surinamensis</object-id>
								</tp:taxon-name><tp:taxon-authority>Morillo &amp; Krings</tp:taxon-authority><tp:taxon-status xmlns:xlink="http://www.w3.org/1999/xlink" xlink:type="simple">sp. nov.</tp:taxon-status><xref ref-type="fig" rid="F3">Figures 3</xref><xref ref-type="fig" rid="F4"/><xref ref-type="fig" rid="F5"/><xref ref-type="fig" rid="F6">–6</xref></tp:nomenclature><tp:treatment-sec sec-type="Latin"><p>A new species of <italic><tp:taxon-name>Phaeostemma</tp:taxon-name></italic> E. Fourn., morphologically similar to <italic><tp:taxon-name>Phaeostemma fucata</tp:taxon-name></italic> (Woodson) Morillo &amp; Krings, but differing from the latter among other characters, by leaf blades thinner, membranous, narrowly elliptic to oblanceolate-elliptic, marginally spreading (vs. coriaceous, broadly ovate to ovate-elliptic, marginally revolute in <italic><tp:taxon-name>Phaeostemma fucata</tp:taxon-name></italic>), calyx lobes 5.5–6 mm long (vs. 8.5 mm long in <italic><tp:taxon-name>Phaeostemma fucata</tp:taxon-name></italic>), staminal corona lobes (Cs) 3–3.2 mm wide, narrower at lateral extremes (vs. 2.3 mm wide at apex, somewhat obtuse at lateral extremes [projections] in <italic><tp:taxon-name>Phaeostemma fucata</tp:taxon-name></italic>), and pollinia longer, 1–1.15 mm (vs. ca. 0.8 mm long in <italic><tp:taxon-name>Phaeostemma fucata</tp:taxon-name></italic>).</p></tp:treatment-sec><tp:treatment-sec sec-type="Type"><title>Type.</title><p><bold>SURINAME.</bold> Lely Mts., SW plateaus covered by ferrobauxite, in secondary vegetation, at end of airstrip, alt. 550–710 m, 1 Oct 1975, <italic>J.C. Lindeman, A.L. Stoffers, A.R.A. Górts-van Rijn &amp; M.J. Jansen-Jacobs 654</italic> (Holotype: U!; Isotype: MO!).</p></tp:treatment-sec><tp:treatment-sec sec-type="Description"><title>Description.</title><p><italic>Vine</italic>, woody, slender. <italic>Stems</italic> densely pubescent, pubescence mixed eglandular and glandular trichomes, eglandular trichomes ubiquitous reddish-brown, stiff, usually spreading, multiseptate, 1.2–2.3 mm long, glandular trichomes spreading, scarce in mature stems, 0.2–0.3 mm long. <italic>Leaf</italic> blades membranous, narrowly elliptic to oblanceolate-elliptic, 10.2–15.0 × 3.8–5.8 cm (1.6–1.8 cm wide at base), apex short acute, base narrowly and shortly cordate, trichomes of surfaces, veins, and margins mixed, yellowish-red, adaxial surface strigose, eglandular multicelled trichomes antrorse, curved to subappressed 0.7–1.3 mm long, glandular trichomes 3–4-celled, spreading, 0.15–0.2 mm long, present mainly on midvein, abaxial surface hispid or hispidulous, eglandular multicelled trichomes erect, 0.25–0.7 mm long, glandular trichomes spreading on the midvein, 0.1–0.2 mm long, midvein adaxially sulcate, abaxially prominent, lateral veins in 6–7 pairs, slightly to strongly prominent; colleters 2, digitate-cylindric, 2.8–3.3 mm long; petioles 1.1–1.7 cm long, densely pubescent, pubescence ubiquitous, eglandular multicelled trichomes spreading, 2.8–3.3 mm long, glandular trichomes 3–4-celled, spreading, 0.1–0.2 mm long. <italic>Inflorescence</italic> racemiform, 2–4-flowered, 1(–2) flowers open at a time; peduncles 3–5 mm long, sparsely to moderately pubescent, pubescence ubiquitous, eglandular trichomes spreading, 1.2–2 mm long, glandular trichomes 3–4-celled, scarce, spreading, 0.2–0.3 mm long, rachis with scars<underline>,</underline> 3–4 mm long, bracts oblong, 1.8–2 mm long, abaxially pubescent, eglandular trichomes multicelled, 0.3–0.4 mm long, pedicels 24–33 mm long, densely pubescent, pubescence ubiquitous, eglandular trichomes spreading, 0.9–2.5 mm long, glandular trichomes 3–4-celled, spreading, 0.15–0.3 mm long. <italic>Calyx</italic> 8.5 mm long, lobes green, dark red at apex, oblong-elliptic, 5.5–6 × 2.4–2.6 mm, apex obtuse, margins entire, adaxial surface mostly glabrous, except few trichomes at apex, abaxial surface densely pubescent, eglandular multicelled trichomes spreading or antrorse, 0.9–1.5 mm long, glandular trichomes <!--PageBreak-->2–3-celled, spreading, 0.1–0.3 mm long, colleters 1 per sinus. <italic>Corolla</italic> pale green, with green vein network (fide collectoris), broadly subcampanulate, tube 5.5–5.8 mm long, up to 7 mm wide, sparsely short pubescent on the abaxial side, lobes imbricate  <!--PageBreak--><!--PageBreak--><!--PageBreak-->in bud, deltoid, spreading, 8–9 × 9–10 mm, adaxial surface glabrous, abaxial surface densely pubescent, eglandular trichomes reddish-brown curved, antrorse, 0.5–1.5 mm long, glandular trichomes 3–4-celled, scarce, 0.15–0.25 mm long, apices obtuse-emarginate, margins entire. <italic>Gynostegium</italic> stipitate, style-head green yellow, somewhat concave, 4.3–4.5 mm in diameter, stipe 2.5 mm long, terminal style-head appendage absent. <italic>Corona</italic> gynostegial, fleshy, of 5 staminal (Cs) apically bifid segments fused to the corolla tube for most of its length, free in the upper 1.5–1.6 mm, apical area bifurcate, dorsally flattened, 3–3.2 mm wide at apex; anthers subtriangular, 1.9–2.1 mm wide between wings; nectar chambers ca. 2.5 × 2.6 mm. <italic>Pollinarium</italic>: corpuscula narrowly obovate-sagittate, ca. 0.5 × 0.33 mm long, caudicles ca. 0.22 mm long, pollinia triangular-pyriform, 1.0–1.15 × 0.6 mm. <italic>Follicles</italic> in very immature state, ca. 2 cm long, apparently 5-costate, densely glandular-pubescent, eglandular trichomes not seen, glandular trichomes 2–3-celled, 0.1–0.15 mm long. <italic>Seeds</italic> unknown.</p><fig id="F3" position="float" orientation="portrait"><label>Figure 3.</label><caption><p>Flower of <italic><tp:taxon-name>Phaeostemma surinamensis</tp:taxon-name></italic>. <bold>A</bold> Abaxial view showing calyx and abaxial corolla lobes <bold>B</bold> Side view showing adaxial corolla surface and gynostegial corona <bold>C</bold> Style-head <bold>D</bold> Staminal corona (Cs). Based on <italic>Lindeman et al. 654</italic> (U).</p></caption><graphic xmlns:xlink="http://www.w3.org/1999/xlink" xlink:href="PhytoKeys-033-041-g003.jpg" position="float" orientation="portrait" xlink:type="simple"/></fig><fig id="F4" position="float" orientation="portrait"><label>Figure 4.</label><caption><p>Holotype of <italic><tp:taxon-name>Phaeostemma surinamensis</tp:taxon-name></italic> (<italic>Lindeman et al. 654</italic>, U).</p></caption><graphic xmlns:xlink="http://www.w3.org/1999/xlink" xlink:href="PhytoKeys-033-041-g004.jpg" position="float" orientation="portrait" xlink:type="simple"/></fig><fig id="F5" position="float" orientation="portrait"><label>Figure 5.</label><caption><p>Detail of flower (side view) of <italic><tp:taxon-name>Phaeostemma surinamensis</tp:taxon-name></italic> from holotype (<italic>Lindeman et al. 654</italic>, U).</p></caption><graphic xmlns:xlink="http://www.w3.org/1999/xlink" xlink:href="PhytoKeys-033-041-g005.jpg" position="float" orientation="portrait" xlink:type="simple"/></fig><fig id="F6" position="float" orientation="portrait"><label>Figure 6.</label><caption><p>Detail of flower (adaxial view) of <italic><tp:taxon-name>Phaeostemma surinamensis</tp:taxon-name></italic> from holotype (<italic>Lindeman et al. 654</italic>, U).</p></caption><graphic xmlns:xlink="http://www.w3.org/1999/xlink" xlink:href="PhytoKeys-033-041-g006.jpg" position="float" orientation="portrait" xlink:type="simple"/></fig></tp:treatment-sec><tp:treatment-sec sec-type="Distribution"><title>Distribution and ecology.</title><p>Growing on a plateau covered with ferrobauxite rock. Endemic to Suriname, in tropical rain forests 500 to 710 m.</p></tp:treatment-sec><tp:treatment-sec sec-type="Phenology"><title>Phenology.</title><p>Collected in flower in October.</p></tp:treatment-sec><tp:treatment-sec sec-type="Conservation status"><title>Conservation status.</title><p>Currently, very little is known regarding the status of this species.</p></tp:treatment-sec></tp:taxon-treatment>
